# Supplementary material for: Multifaceted Protective Effects of Hesperidin by Aromatic Hydrocarbon Receptor in Endothelial Cell Injury Induced by Benzo[a]Pyrene
Source: Nutrients. 2022 Jan 28;14(3):574. doi: 10.3390/nu14030574 (PMC8838654; doi:10.3390/nu14030574)
Supplement: Supplementary file 1 [file nutrients-14-00574-s001.zip]

Archive with 1 entries (1 files):
- nutrients-1524156-supplementary.pdf
